# Supplementary material for: The Influence of Oat β-Glucans of Different Molar Mass on the Properties of Gluten-Free Bread
Source: Molecules. 2024 Sep 26;29(19):4579. doi: 10.3390/molecules29194579 (PMC11478284; doi:10.3390/molecules29194579)
Supplement: Supplementary file 1 [file molecules-29-04579-s001.zip]

Archive with 1 entries (1 files):
- molecules-3153358-supplementary.pdf
